# Supplementary material for: The Evolutionarily Conserved Mediator Subunit MDT-15/MED15 Links Protective Innate Immune Responses and Xenobiotic Detoxification
Source: PLoS Pathog. 2014 May 29;10(5):e1004143. doi: 10.1371/journal.ppat.1004143 (PMC4038581; doi:10.1371/journal.ppat.1004143)
Supplement: Table S1 — Genes identified in an RNAi screen for regulators of the p38 MAP kinase PMK-1 pathway. (A) Presented are the 29 genes that were identified in a screen of 1,420 RNAi clones, the complete list of which is given (B), because they reduce or abrogate the induction of the p38 MAP kinase PMK-1-dependent immune reporters F08G5.6::GFP and F35E12.5::GFP. Knockdown of these genes does not affect the induction of irg-1::GFP by an E. coli strain engineered to express ToxA. qRT-PCR of three replicates was used to confirm that the RNAi-mediated knockdown of the indicated gene in wild-type animals reduced the induction of F08G5.6 and F35E12.5 by RPW-24. We previously showed that atf-7 and pmk-1 are required for the RPW-24-mediated induction of F08G5.6 and F35E12.5 [9]. These 29 genes were identified in an RNAi screen of 1,420 clones, which are presented in (B). Of note, the 29 genes presented in (A) were sequenced confirmed. (XLSX) [file ppat.1004143.s007.xlsx]

## Sheet: S1A. Hits from screen
Table S1. Genes Identified in an RNAi screen for Regulators of the p38 MAP kinase Pathway.
Primer pair name	Gene name	Description	F08G5.6::GFP induction by RPW-24	F35E12.5::GFP induction by RPW-24	irg-1::GFP induction by ToxA	Fold induction of F08G5.6 by RPW-24	Fold induction of F35E12.5 by RPW-24		Reporter Induction Key
-	-	RNAi control strain (E. coli HT115+L4440)				205	1751			wild-type induction
sjj_R12B2.5	mdt-15	Mediator subunit				2*	9*
sjj_F13B10.1	tir-1***	Upstream activator of p38 MAPK pathway [11]				-	-			no induction
B0218.3**	pmk-1***	p38 MAP kinase [5]				8 [Ref. 9]	15 [Ref. 9]
C07G2.2**	atf-7***	Transcription factor downstream of PMK-1 [12]				7 [Ref. 9]	4 [Ref. 9]
sjj_K09A9.1	nipi-3	Tribbles-like kinase				-	-
sjj_F43E2.8	hsp-4	Heat shock protein				-	-
sjj_VZK822L.1	fat-6	Fatty acid desaturase				37*	29*
sjj_F41H10.7	elo-5	Fatty acid elongase				32*	59*
sjj_F52D10.3	ftt-2	14-3-3 family of proteins				9*	24*
sjj_T23H2.5	rab-10	Rab like GTPase				6*	27*
sjj_C17E4.5	pabp-2	PolyA binding protein				-	-
sjj_M01A10.3	ostd-1	Oligosaccharyltransferase				-	-
sjj_B0336.3	B0336.3					-	-
sjj_F10D2.9	fat-7	Fatty acid desaturase				-	-
sjj_C25A1.5	C25A1.5	Homology to fatty acid hydroxylase				5*	12*
sjj_F54C9.2	stc-1	Heat shock protein				-	-
sjj_B0495.4	nhx-2	Sodium/ proton exchanger				-	-
sjj_C36A4.9	acs-19	Fatty acid coA synthetase				-	-
sjj_H13N06.3	gob-1	Trehalose-6-phosphatase				-	-
sjj_F42C5.10	ttm-4	Toxin-regulated targets of MAPK				-	-
sjj_F42A8.2	sdhb-1	Succinate dehydrogenase subunit B				-	-
sjj_T06D8.8	rpn-9					-	-
sjj_T04A8.14	emb-5	Transcription elongation factor				-	-
sjj_C03G5.1	sdha-1	Succinate dehydrogenase				-	-
sjj_F54D7.2	F54D7.2					-	-
sjj_R07H5.8	R07H5.8					-	-
sjj_C07G1.5	hgrs-1	Tyrosine kinase substrate				-	-
sjj_ZK637.8	unc-32	Vacuolar proton-translocating ATPase				-	-
sjj_K08E3.5	K08E3.5					-	-
*p<0.001 for difference in fold induction of the gene (vs. the solvent control DMSO) between wild-type induction and animals in which the indicated gene has been knocked down. qRT-PCR data are from three independent replicates, each normalized to a control gene.
**RNAi clones for pmk-1 [5] and atf-7 [12] used for this screen were previously published.
***RNAi clones for genes that are in the p38 MAP kinase pathway. The two additional known components of the p38 MAP pathway (sek-1 and nsy-1) were not in the screening library.
"-" equals Not Tested

## Sheet: S1B. List of clones screened
Important note: This is the list of clones that were picked from the Vidal and Ahringer RNAi libraries for the screen.
They were not sequenced confirmed, however, and are thus subject to error rates, which based on our
unpublished experience is around 15% for these screening libraries.
AC7.1	tkr-3
AC7.2	soc-2
AH6.1	gcy-1
B0001.1	lin-24
B0024.10
B0024.14	crm-1
B0034.3	casy-1
B0035.1
B0035.5	gspd-1
B0213.15	cyp-34A9
B0213.2	nlp-27
B0213.4	nlp-29
B0218.3	pmk-1
B0218.8	clec-52
B0228.5	trx-1
B0228.7
B0238.3	srt-68
B0252.2	asm-1
B0272.3
B0280.1	ggtb-1
B0280.4	odd-1
B0280.8	nhr-10
B0284.1
B0285.1	cdk-12
B0285.3
B0285.7	mnp-1
B0285.9	ckb-2
B0286.4	ntl-2
B0303.2	anmt-1
B0303.3
B0334.4
B0334.8	age-1
B0336.10	rpl-23
B0336.2	arf-1.2
B0336.3
B0336.7
B0348.4	egl-8
B0350.2	unc-44
B0361.6
B0393.1	rps-0
B0393.6
B0395.1	nhx-1
B0403.4	tag-320
B0414.2	rnt-1
B0414.5	cpb-3
B0416.6	gly-13
B0457.1	lat-1
B0464.5	spk-1
B0491.8	clh-2
B0495.4	nhx-2
B0496.8	tes-1
B0511.10	eif-3.E
B0511.6
B0513.1	lin-66
B0546.1	mai-2
B0547.1	csn-5
C01B10.8
C01C4.1	nlp-1
C01F1.6
C01F4.2	rga-6
C01F6.6	nrfl-1
C01G10.10
C01G10.7
C01G6.4
C01G6.8	cam-1
C01G8.2	cln-3.2
C01H6.4
C01H6.5	nhr-23
C01H6.9
C02A12.1	gst-33
C02A12.4	lys-7
C02B4.2	nhr-17
C02B8.4	hlh-8
C02C2.4
C02C6.1	dyn-1
C02E11.1	nra-4
C02F4.2	tax-6
C02H7.3	aex-3
C03A7.10	srt-65
C03B1.12	lmp-1
C03B8.4	lin-13
C03C10.1	kin-19
C03C10.3	rnr-2
C03D6.3	cel-1
C03D6.5	asfl-1
C03G5.1	sdha-1
C03G5.7	flp-5
C03G6.10	nhr-148
C03G6.15	cyp-35A2
C03G6.19	srp-6
C03H5.2	nstp-4
C04A11.3	gck-4
C04B4.2
C04E6.10	srd-15
C04F12.10	fce-1
C04F5.6	srab-3
C04F5.8
C04F6.1	vit-5
C04G6.3	pld-1
C05A9.1	pgp-5
C05C10.6	ufd-3
C05C12.3	gtl-1
C05C8.1
C05C8.2
C05C8.6	hpo-9
C05D10.3	wht-1
C05D11.10	mrps-17
C05D11.11	mel-32
C05D11.12	let-721
C05D11.5
C05D11.6	nas-4
C05D2.1	daf-4
C05D2.6	madf-11
C05D9.1	snx-1
C05E4.11	srj-24
C05G6.1	nhr-76
C06A8.1	mthf-1
C06B3.4	stdh-1
C06C3.1	mel-11
C06C6.5	nhr-50
C06E7.1	sams-3
C06E8.3	prk-1
C06G3.5
C06G8.1	swt-3
C06H2.4	folt-1
C07A12.3	nhr-35
C07A9.3	tlk-1
C07G1.5	hgrs-1
C07G2.2	atf-7
C07H4.2	clh-5
C07H6.2
C07H6.7	lin-39
C08A9.1	sod-3
C08B11.3	swsn-7
C08B11.4	nrf-6
C08B6.8
C08C3.2	bath-15
C08C3.3	mab-5
C08E3.13
C08F11.1
C08F8.1	pfd-1
C09B7.1	ser-7
C09D4.1
C09E9.1
C09F5.2	orai-1
C09F9.3	glna-1
C09G12.1	ceh-53
C09G12.9	tsg-101
C09G4.1	hyl-1
C09H6.2	lin-10
C10C5.6	daf-15
C10C6.5	wht-2
C10E2.6	mct-6
C10G8.8
C10H11.1	viln-1
C10H11.9	let-502
C11D2.4
C11D2.6	unc-77
C11E4.1	gpx-5
C11G6.4	nhr-28
C12D8.10	akt-1
C12D8.5	daf-36
C13B9.3	copd-1
C13C4.5
C13D9.1	srr-6
C13F10.4
C13F10.7
C13G3.3	pptr-2
C14A4.1	dohh-1
C14A4.11
C14F5.5	sem-5
C15B12.7	cdf-1
C15C7.1	syx-6
C15C8.7
C15H9.1	nnt-1
C15H9.6	hsp-3
C16A3.10
C16C10.10	glod-4
C16C10.6	ccdc-55
C17E4.3	marc-3
C17E4.5	pabp-2
C17G10.1
C17G10.2
C17G10.5	lys-8
C17H11.6
C17H12.14	vha-8
C18A3.5	tiar-1
C18B12.3	dsc-1
C18D1.1	die-1
C18D11.4	rsp-8
C18F10.7
C18F10.8	srg-7
C18G1.2	elt-7
C23G10.10
C23G10.2
C23G10.8
C23H4.6
C24A11.8	frm-4
C24B5.2	spas-1
C24B9.2	srt-26
C24B9.5	srt-29
C24B9.6	srt-27
C24F3.3	nas-12
C24G6.4	nhr-47
C24G6.7	grl-1
C25A1.10	dao-5
C25A1.11	aha-1
C25A1.5
C25D7.7	rap-2
C25E10.1	nhr-30
C25E10.12
C25E10.8
C25F6.2	dlg-1
C25H3.9
C26E6.4	rpb-2
C26F1.10	flp-21
C27A12.8	ari-1
C27A2.6	dsh-2
C27B7.8	rap-1
C27D6.4	crh-2
C27D6.7	srb-4
C27D6.8	srb-3
C27H5.3	fust-1
C27H5.8	glc-4
C28C12.7	spp-10
C29E4.5	tag-250
C29E4.7	gsto-1
C29E6.1	let-653
C29E6.2	trpa-1
C29E6.5	nhr-43
C29F5.7	glb-10
C29F7.3
C29F9.10	fbxa-57
C29G2.1
C29H12.2
C30C11.2	rpn-3
C30F12.1
C30F12.2
C30F12.6	nmur-4
C30H6.2	tag-141
C30H7.2
C31A11.6	srxa-7
C31C9.2
C32D5.2	sma-6
C32D5.9	lgg-1
C32E12.3	osr-1
C32E8.10	unc-11
C32E8.9
C33A11.4	tag-97
C33A12.1
C33A12.3
C33D12.2
C33D3.1	elt-2
C33H5.12	rsp-6
C33H5.18
C34B2.5
C34B2.6
C34B7.2
C34D4.1
C34E10.6	atp-2
C34F11.3
C34G6.1	hpo-27
C34G6.4	pgp-2
C34H4.3	tag-244
C35B1.1	ubc-1
C35B8.2	vav-1
C35D10.14	clec-5
C35D10.2	gipc-1
C35D10.9	ced-4
C35E7.4
C36A4.10
C36A4.9	acs-19
C36B1.1	cle-1
C36B1.12	imp-1
C36C5.1	srab-5
C36C5.11	srab-7
C36C5.6	srab-9
C36C5.7	srab-10
C37A2.4	cye-1
C37C3.2
C37C3.4	grd-8
C37E2.5	ceh-37
C37H5.1	nex-4
C37H5.6
C37H5.8	hsp-6
C38C10.2
C38C10.5	rgr-1
C38C3.5	unc-60
C38D4.6	pal-1
C38H2.2
C39E6.1	lon-2
C40D2.4	ceh-84
C41C4.8	cdc-48.2
C41D11.2	eif-3.H
C41G6.10	sri-25
C42C1.4
C42D8.3	pnk-4
C43C3.1	ifp-1
C43G2.1	paqr-1
C44B11.3	mec-12
C44B7.8	pmp-1
C44B7.9	pmp-2
C44C1.2	chil-10
C44C1.4	vps-45
C44C3.3	srw-138
C44E4.4
C44H4.4
C44H4.5	tap-1
C45E1.1	nhr-64
C45G9.11
C45G9.5
C46C11.1	hosl-1
C46F11.2	gsr-1
C46H11.11	fhod-1
C46H11.2
C46H11.4	lfe-2
C47A10.1	pgp-9
C47A10.4	sre-21
C47B2.5	eif-6
C47B2.6	gale-1
C47B2.8	prx-11
C47D12.6	tars-1
C47D12.8
C47D2.2	cdd-1
C47E12.10
C47E12.4	pyp-1
C47E12.5	uba-1
C47E8.5	daf-21
C47G2.2	unc-130
C48A7.1	egl-19
C49A1.4	eya-1
C49C3.5	ceh-88
C49C8.5
C49G7.11	djr-1.2
C49H3.10	xpo-3
C49H3.6
C50B6.2	nasp-2
C50B6.6	srh-15
C50B6.7
C50C10.4	sru-31
C50C3.5
C50C3.6	prp-8
C50D2.2
C50E10.3	sre-53
C50E10.5	sre-52
C50E10.9	sre-49
C50F2.3
C50F2.8	magu-3
C50F4.14	nstp-10
C50F4.5	his-41
C50F7.4	sucg-1
C50H11.2	srt-8
C50H2.1	fshr-1
C51E3.7	egl-3
C52B11.3	dop-4
C52B9.7	paf-2
C52D10.7	skr-9
C52D10.9	skr-8
C52E12.3	sqv-7
C52E4.1	cpr-1
C53A3.2
C53A5.3	hda-1
C53B7.1	rig-3
C54D1.1	pgp-10
C54D1.4	alh-10
C54D2.5	cca-1
C54F6.14	ftn-1
C54H2.5	sft-4
C55B7.6	sulp-1
C55H1.2	gpa-10
C56A3.7	cav-2
C56C10.3	vps-32.1
C56C10.8	icd-1
C56E6.5	abch-1
C56G2.4
C56G2.6	let-767
CC4.2	nlp-15
CD4.2	crn-2
CD4.4	vps-37
D1007.12	rpl-24.1
D1007.7	nrd-1
D1009.2	cyn-8
D1009.4	nlp-14
D1037.3	ftn-2
D1046.1	cfim-2
D1053.1	gst-42
D1054.15	plrg-1
D2005.2	nlp-8
D2007.3
D2007.4	mrpl-18
D2013.10	tag-175
D2013.9	ttll-12
D2024.6	cap-1
D2030.10	aex-1
D2030.2
D2030.5	mce-1
D2030.9	wdr-23
D2045.6	cul-1
D2085.1	pyr-1
D2085.3
D2096.11
DH11.1	glna-2
DH11.3	pgp-11
DY3.6	mfb-1
E01F3.1	pde-3
E02C12.3	srx-47
E02D9.1
E03D2.1	nlp-13
E03D2.2	nlp-9
E03G2.3	mec-5
E04D5.1
E04F6.11	clh-3
EGAP2.3	pho-1
F01D5.9	cyp-37A1
F01F1.2
F01F1.9	dnpp-1
F01G10.1	tkt-1
F01G10.8	daf-14
F01G4.1	swsn-4
F01G4.6
F02D10.5	flr-1
F02D8.2	grd-12
F02E8.5	atg-16.1
F02E8.6	ncr-1
F02E9.4	sin-3
F07A11.2
F07A11.6	din-1
F07B10.1	cln-3.1
F07B10.3	str-115
F07C3.4	glo-4
F07D10.1	rpl-11.2
F07F6.4
F08A8.2
F08B1.1	vhp-1
F08C6.3	vps-52
F08F1.7	tag-123
F08F1.8	tth-1
F08F3.3	rhr-1
F08F8.3	kap-1
F08G12.1
F08G2.1	his-44
F08G5.4	col-130
F08G5.6
F09B9.3	erd-2
F09C3.2
F09C6.5	srp-9
F09C8.1
F09E5.3
F09F7.7
F09G2.8
F10A3.13	str-108
F10B5.1	rpl-10
F10B5.7	rrf-3
F10C1.7	ifb-2
F10C1.7	ifb-2
F10D2.9	fat-7
F10E7.5
F10E9.6	mig-10
F10F2.1	sel-2
F10F2.4	lron-5
F10G7.8	rpn-5
F11A1.3	daf-12
F11A10.5
F11C1.5
F11C1.6	nhr-25
F11C3.2
F11D5.3	ddr-2
F11E6.2	grl-24
F11E6.5	elo-2
F11G11.7	dnj-9
F11H8.1	rfl-1
F12F6.6	sec-24.1
F13A2.4
F13B10.1	tir-1
F13B12.1
F13D12.7	gpb-1
F13G3.5	ttx-7
F13G3.9	mif-3
F14B4.3	rpoa-2
F14D12.5	sulp-2
F14D12.6	octr-1
F14F4.3	mrp-5
F15A2.2	tre-4
F15B10.1	nstp-2
F15B9.1	far-3
F15C11.2	ubql-1
F15D3.1	dys-1
F16B4.8	cdc-25.2
F16D3.4
F16D3.7	ser-5
F17C8.2	col-89
F17C8.5	twk-6
F18C5.6	sra-28
F18C5.8	sra-29
F18E2.2	abcf-1
F18F11.1
F18G5.3	gpa-12
F18H3.5	cdk-4
F19C6.1	grk-1
F19D8.1	twk-23
F20B6.2	vha-12
F20B6.3	mrp-6
F20C5.1	pme-3
F20D1.9
F20D12.2
F20D12.6	ceh-19
F20G4.1	smgl-1
F20G4.3	nmy-2
F20H11.3	mdh-2
F21F8.1	srg-33
F21F8.3	asp-5
F21G4.1
F21G4.2	mrp-4
F21H12.6	tpp-2
F22A3.1	ets-4
F22B3.1	his-64
F22B7.5	dnj-10
F22D3.1	ceh-38
F22D6.12	gly-19
F22D6.2
F22E10.1	pgp-12
F22E10.2	pgp-13
F22F4.2	inx-3
F22F7.1
F22F7.2
F22G12.5
F23B12.5	dlat-1
F23C8.6	did-2
F23F1.5
F23F12.11	srb-10
F23F12.9	zip-8
F23H11.4
F23H11.5
F25B3.6
F25B4.2
F25B5.1	dct-6
F25B5.6
F25D1.1	ppm-1
F25E2.4	ifd-2
F25E2.5	daf-3
F25F2.1
F25H2.1	tli-1
F25H2.10	rla-0
F25H2.5	ndk-1
F26A1.1
F26A1.10	nspd-9
F26A1.14
F26A1.6
F26A1.8
F26A3.5
F26D10.3	hsp-1
F26E4.1	sur-6
F26E4.12	gpx-1
F26E4.8	tba-1
F26F12.7	let-418
F26F4.11	rpb-8
F26F4.3	rom-1
F26F4.6
F26H9.5
F27C1.7	atp-3
F27C8.1	aat-1
F27D4.1
F27D4.2	lsy-22
F28B12.2	egl-44
F28B12.3	vrk-1
F28D1.7	rps-23
F28D1.9	acs-20
F28F8.2	acs-2
F28F8.5
F28F8.6	atx-3
F28F9.1	zag-1
F28H6.1	akt-2
F28H7.9	sre-6
F29C4.1	daf-1
F29D10.4	hum-1
F29F11.1	sqv-4
F29F11.5	ceh-22
F29F11.6	gsp-1
F29G9.5	rpt-2
F30H5.2	nlp-32
F31A3.4	hlh-29
F31B12.1	plc-1
F31C3.1	cyn-5
F31C3.3
F31D4.3	fkb-6
F31E3.4	panl-2
F31E3.5	eef-1A.1
F31F6.5	daf-6
F32A5.5	aqp-1
F32A6.4	ags-3
F32B5.8	cpz-1
F32B6.1	nhr-4
F32B6.2	mccc-1
F32B6.9	best-13
F32D1.10	mcm-7
F32F2.1	uig-1
F33D4.2	itr-1
F33H2.5
F34H10.4
F35C5.2	sra-14
F35C5.6	clec-63
F35C5.8	clec-65
F35C5.9	clec-66
F35C8.6	pfn-2
F35D11.3
F35E8.11	cdr-1
F35E8.8	gst-38
F35G12.12
F35G12.6	mab-21
F35G12.8	smc-4
F35H12.2	tbc-11
F35H12.4	pifk-1
F35H8.6	ugt-58
F36A4.7	ama-1
F36D4.5
F36F2.5	tax-2
F36H1.2	kdin-1
F37A4.8	isw-1
F37A4.9	bath-41
F37B12.2	gcs-1
F37B4.2	ifc-1
F37B4.9	sre-24
F37C12.11	rps-21
F37C12.15	srb-8
F37C12.17	srb-7
F37C12.9	rps-14
F37H8.5
F38A1.8
F38A5.1
F38A5.13	dnj-11
F38A5.3	lec-11
F38A6.1	pha-4
F38E9.1
F38E9.2	nas-39
F38H4.9	let-92
F39B2.1
F39B2.10	dnj-12
F39C12.2	add-1
F39D8.2	psa-3
F39G3.1	ugt-61
F39G3.7	prx-6
F39H11.1
F39H2.2	sig-7
F40E10.2	sox-3
F40F11.2	mig-38
F40F4.3	lbp-1
F40F8.1
F40F8.7	pqm-1
F40F9.9	aqp-4
F40G9.11	mxl-2
F40G9.2	cox-17
F40G9.3	ubc-20
F40H7.2	srx-108
F40H7.5	srx-102
F41C3.3	acs-11
F41C3.5
F41C3.8
F41D9.3	wrk-1
F41E6.13	atg-18
F41E6.4	smk-1
F41E6.5
F41E6.6	tag-196
F41G3.12	agr-1
F41H10.7	elo-5
F41H10.8	elo-6
F42A10.6
F42A8.1
F42A8.2	sdhb-1
F42A9.1	dgk-4
F42C5.10	ttm-4
F42D1.2	tatn-1
F42E11.2	ttyh-1
F42G4.3	zyx-1
F42G8.12	isp-1
F42G8.3	pmk-2
F42G8.4	pmk-3
F42G9.1
F42G9.2	cyn-6
F42G9.9	ptl-1
F43C1.4	nhr-20
F43E2.4	haf-2
F43E2.8	hsp-4
F43G9.1	idha-1
F43G9.3
F43G9.5	cfim-1
F44B9.1	dpf-6
F44B9.3	cit-1.2
F44B9.5
F44B9.6	lin-36
F44C4.4	gon-14
F44D12.4	gipc-2
F44F4.1	lurp-1
F44F4.13	sra-11
F44F4.5	sra-10
F44G3.6	skr-3
F45C12.3	ceh-81
F45D3.5	sel-1
F45E1.6	his-71
F45E1.7	sdpn-1
F45E12.1	cnep-1
F45E12.3	cul-4
F45E4.2	plp-1
F45E4.2	plp-1
F45E4.8	nlp-20
F45E6.3	tbc-13
F45F2.9
F45H10.1	alh-7
F46A9.4	skr-2
F46A9.6	mec-8
F46B6.2
F46B6.7	ztf-7
F46C5.8	rer-1
F46E10.1	acs-1
F46E10.9	dpy-11
F46F11.4	ubl-5
F46F3.1	ceh-27
F46F6.2	pkn-1
F46G10.7	sir-2.2
F46G11.3	tag-257
F47A4.2	dpy-22
F47B10.2	haly-1
F47B7.2
F47D12.4	hmg-1.2
F47D2.5	srt-36
F47D2.6	srt-38
F47G4.3	gpdh-1
F47G4.7	smd-1
F48C11.1	gpa-6
F48C11.3	nlp-3
F48E3.1	gly-12
F48E8.1	lon-1
F48E8.5	paa-1
F49C12.11
F49C12.13	vha-17
F49C12.8	rpn-7
F49E12.9
F49E7.1	rme-6
F49E8.4	cdd-2
F49E8.5	dif-1
F49H6.11	srz-94
F52B5.1	abts-1
F52C9.8	pqe-1
F52D10.1	abts-2
F52D10.3	ftt-2
F52E1.13	lmd-3
F52E4.1	pccb-1
F52F12.1	oct-1
F52H3.5
F53A2.4	nud-1
F53A3.3	rps-22
F53A9.1
F53A9.8
F53B1.2
F53C11.3
F53C11.7	swan-2
F53E10.1
F53E4.1
F53F10.4	unc-108
F53F10.5	npp-11
F53F4.5	fmo-4
F53H2.3
F53H4.1	csb-1
F53H8.2	arr-1
F54B8.10	srbc-52
F54B8.5	abf-3
F54C9.2	stc-1
F54C9.5	rpl-5
F54D7.2
F54D8.2	tag-174
F54D8.6
F54E4.1	rbc-1
F54F2.2	zfp-1
F54F2.5	ztf-1
F54F3.1	nid-1
F54F3.3	lipl-1
F54G2.1
F54G8.2	dgk-3
F55A12.3	ppk-1
F55A12.7	apm-1
F55A12.8	nath-10
F55A4.8
F55A8.2	egl-4
F55B12.3	sel-10
F55B12.5	nrf-5
F55C5.8
F55C7.7	unc-73
F55D10.1	aman-1
F55F3.1	aakb-1
F55G1.10	his-61
F55G11.5	dod-22
F55G11.7
F55H2.1	sod-4
F56A8.7	unc-64
F56C9.1	gsp-2
F56C9.7
F56D1.6	cex-1
F56D12.5	vig-1
F56D6.2	clec-67
F56E10.4	rps-27
F56E3.3	klp-4
F56E3.4	fax-1
F56F10.3	cdo-1
F56F3.2	ndg-4
F56G4.5	png-1
F56G4.5
F56H1.4	rpt-5
F56H11.1	fbl-1
F56H11.4	elo-1
F57A10.3	haf-3
F57B10.3
F57B7.4	mig-17
F57B9.6	inf-1
F57C12.4	mrp-2
F57C12.5	mrp-1
F57C9.4
F57G9.1	sre-31
F57G9.2	sre-30
F57G9.4	sre-29
F57H12.1	arf-3
F58A3.2	egl-15
F58A6.10	srb-12
F58A6.6	srb-16
F58B3.4
F58E1.6	nhx-6
F58F6.4	rfc-2
F58G1.4	dct-18
F58G6.1	amph-1
F58H1.1	aman-2
F59A6.1	nsy-1
F59B10.1	pqn-47
F59B8.2	idh-1
F59D12.4	gpn-1
F59E10.2	cyn-4
F59F4.1
F59F4.2
F59G1.1	cgt-3
F59G1.1	cgt-3
F59G1.3	vps-35
F59G1.3	vps-35
F59G1.7	frh-1
F59H5.1
F59H5.1
H06H21.10	tat-2
H06H21.3	eif-1.A
H06O01.1	pdi-3
H10E21.1
H10E21.3	nhr-80
H12C20.3	nhr-68
H13N06.3	gob-1
H13N06.6	tbh-1
H19N07.1	erfa-3
H20J18.1	scd-1
H21P03.1	mbf-1
H22K11.1	asp-3
H23N18.3	ugt-8
H28G03.6	mtm-5
H28O16.1
H42K12.1	pdk-1
JC8.10	unc-26
JC8.3	rpl-12
JC8.5	cox-11
K01A2.3
K01C8.10	cct-4
K01D12.11	cdr-4
K01D12.12	cdr-6
K02A4.1	bcat-1
K02A4.2	gpc-1
K02D7.1
K02D7.4	dsc-4
K02E11.2	sre-7
K02F2.2	ahcy-1
K02F2.6	ser-3
K02G10.3	tmem-135
K03B8.5	nas-19
K03B8.7	grl-3
K03C7.2	fkh-9
K03D3.1	srz-74
K03E6.6	pfn-3
K04A8.6
K04F10.4	bli-4
K04G11.4	wdr-5.2
K05B2.5	mct-4
K05G3.3	cah-3
K06A1.4	nhr-22
K06A5.6	acdh-3
K06H7.1
K06H7.4	grp-1
K06H7.7
K07A1.2	dut-1
K07A9.2	cmk-1
K07B1.4
K07B1.5	acl-14
K07C11.4
K07C5.8	cash-1
K07E12.1	dig-1
K07E3.4
K07E3.8	vem-1
K07H8.2
K07H8.3
K07H8.6	vit-6
K08A8.1	mek-1
K08C7.2	fmo-1
K08C7.3	epi-1
K08C7.5	fmo-2
K08D8.5
K08E3.5
K08E3.6	cyk-4
K08E4.1	spt-5
K08E7.1	eak-7
K08E7.2	hsb-1
K08E7.9	pgp-1
K08F11.5	miro-1
K08F8.1	mak-1
K09A11.4	cyp-14A3
K09A9.1	nipi-3
K09A9.3	ent-2
K09C8.1	pbo-4
K09D9.2	cyp-35A3
K09E10.3
K09H11.1
K10B3.1
K10B3.10	spc-1
K10B3.8	gpd-2
K10C2.1
K10C2.4	fah-1
K10C2.5	grl-6
K10C8.3
K10D2.3	cid-1
K10G6.1	lin-31
K11C4.4	odc-1
K11C4.5	unc-68
K11D2.2	asah-1
K11D9.2	sca-1
K11E8.1	unc-43
K11G9.2
K11G9.6	mtl-1
K11H3.1	gpdh-2
K12B6.1	sago-1
K12H4.5
K12H4.7
M01A10.3	ostd-1
M01D7.4	tag-96
M01D7.6	emr-1
M01E5.5	top-1
M01F1.1	gly-14
M01F1.3
M01F1.5	hmit-1.3
M01G5.3
M01H9.1	trx-3
M02B7.5
M02D8.4	asns-2
M03A1.6	ipla-1
M03A8.2	atg-2
M03C11.3
M03E7.2
M03F4.3	tyra-3
M03F4.7	calu-1
M03F8.3
M04B2.1	mep-1
M106.3
M110.5	dab-1
M163.3	his-24
M176.2	gss-1
M176.4
M18.1	col-129
M18.8	dhhc-6
M195.3	amt-3
M6.3	pha-2
M60.5	kqt-2
M7.1	let-70
M88.5	zbp-1
PAR2.1	mtss-1
R01B10.1	cpi-2
R02D3.6	grl-19
R02E12.4
R02F2.1
R03D7.1	metr-1
R03D7.4
R03E1.1	sym-4
R03E9.1	mdl-1
R03E9.3	abts-4
R04A9.4	ife-2
R04A9.5	ceh-93
R04B5.5
R04D3.6	srd-36
R04D3.8	srd-39
R04E5.10	ifd-1
R05D3.2
R05D3.7	unc-116
R05F9.1	btbd-10
R05F9.10	sgt-1
R05F9.6
R05G6.7	vdac-1
R06A10.2	gsa-1
R06A4.7	mes-2
R07B1.10	lec-8
R07B5.4	sru-38
R07B7.1	clh-6
R07B7.11	gana-1
R07E4.4	mig-23
R07E5.7
R07H5.2	cpt-2
R07H5.8
R08B4.2	alr-1
R08D7.6	pde-2
R08E3.4	ztf-16
R08E5.3
R08H2.1	dhs-23
R09E12.2	srbc-58
R09E12.3	sti-1
R09F10.5
R09F10.6	srh-11
R09H10.5
R107.1	nac-2
R107.8	lin-12
R10E11.1	cbp-1
R10F2.5
R10H10.5	gpa-7
R11A5.1	apb-3
R11A5.4	pck-2
R11A8.7
R11D1.11	dhs-21
R11D1.8	rpl-28
R11E3.8	dpf-5
R11F4.1
R11H6.1	pes-9
R12A1.4	ges-1
R12B2.5	mdt-15
R12C12.1
R12E2.1
R12E2.13
R12E2.3	rpn-8
R12E2.5	inx-16
R13A5.5	ceh-13
R13A5.8	rpl-9
R13D11.5	srab-15
R13D7.6	srx-9
R13F6.10	cra-1
R13F6.3	srv-1
R13F6.4	ten-1
R13F6.9	sma-3
R13H4.5
R13H7.2
R13H8.1	daf-16
R144.7	larp-1
R151.2
R151.5	dpy-31
R155.1	mboa-6
R166.2
R31.1	sma-1
R53.3	egl-43
R53.5
R74.3	xbp-1
R74.5	asd-1
R74.7
SSSD1.1	igcm-2
T01A4.1	gcy-28
T01B10.2	grd-14
T01B11.4	ant-1.4
T01C1.2	mbr-1
T01C8.5	got-1.2
T01D3.2	hlh-34
T01E8.2	ref-1
T01E8.3	plc-3
T01G6.2	nhr-131
T01H8.5	gon-2
T02D1.5	pmp-4
T02E9.2	grl-7
T02G5.8	kat-1
T02G5.9	kars-1
T03D3.14	srj-57
T03D8.1	num-1
T03E6.7	cpl-1
T03F1.5	gsp-4
T03F6.3
T03F6.5	lis-1
T04A11.10	sru-17
T04A8.11	mrpl-16
T04A8.14	emb-5
T04A8.5
T04B2.5
T04C9.1
T04C9.4	mlp-1
T04C9.6	frm-2
T04D1.3	unc-57
T05A10.1	sma-9
T05A6.1	cki-1
T05B4.2	nhr-57
T05C12.10	qua-1
T05C12.2	acr-14
T05C12.7	cct-1
T05E11.3	enpl-1
T05H4.1	acl-8
T06C12.7	nhr-84
T06D8.8	rpn-9
T06E8.1	acl-2
T06G6.1	sra-23
T06H11.4	moc-1
T07A5.2	unc-50
T07A9.6	daf-18
T07C12.6	sre-28
T07C4.4	spp-1
T07C5.1	ugt-50
T07D1.4	fox-1
T07F10.1
T07H3.1	bath-47
T07H6.5	lev-9
T07H8.7	sre-12
T08A11.1
T08B2.10	rps-17
T08B2.7
T08G5.10	mtl-2
T09A12.4	nhr-66
T09A5.1	cex-2
T09B4.10	chn-1
T09B4.8
T09B4.9
T09E8.2	him-17
T09F3.2
T10B10.2	ucr-2.2
T10B11.2
T10B11.6
T10F2.4	prp-19
T10H4.12	cpr-3
T10H9.2	scd-2
T10H9.5	pmp-5
T11F9.11	dhs-19
T12A2.10	srg-9
T12A2.9	srg-8
T12A7.1	gem-4
T12D8.1	set-16
T12D8.6	mlc-5
T12D8.8	hip-1
T12E12.4	drp-1
T12G3.1	sqst-1
T13A10.11	sams-5
T13A10.5	nlp-16
T13F2.5	sre-4
T14D7.1
T14E8.1	svh-2
T14F9.1	vha-15
T14F9.4	peb-1
T14G10.1	pps-1
T14G10.2	pxf-1
T16A1.1	math-42
T17A3.1	ver-1
T17E9.1	kin-18
T18H9.7	tag-232
T19A6.2	ngp-1
T19B10.1	cyp-29A2
T19B10.11	mxl-1
T19B4.1	pamn-1
T19D7.4
T19E7.2	skn-1
T19E7.3	bec-1
T20B12.6	mml-1
T20B5.1	apa-2
T20G5.2	cts-1
T21B10.2	enol-1
T21C12.2	hpd-1
T21C9.2	vps-54
T21D12.3	pqbp-1.1
T21D12.9	sma-10
T21E12.4	dhc-1
T21E8.1	pgp-6
T21E8.2	pgp-7
T21H3.1
T21H8.4	sra-39
T22A3.3	lst-1
T22A3.8	lam-3
T22B11.5	ogdh-1
T22B2.4
T22D1.3
T22H6.2	alh-13
T22H9.1
T23B12.6
T23D8.1	mom-5
T23E7.4	nlp-6
T23G4.1	tlp-1
T23G5.1	rnr-1
T23G5.2
T23G7.4	sec-5
T23H2.2	snt-4
T23H2.5	rab-10
T23H4.2	nhr-69
T24B8.1	rpl-32
T24C4.7	ztf-18
T24D8.5	nlp-2
T24F1.6	tag-180
T25C12.1	lin-14
T25C8.2	act-5
T25E12.4	dkf-2
T25G12.5	acdh-7
T26A5.1	wht-6
T26A5.5	jhdm-1
T26A5.7	set-1
T26A5.8
T26A5.9	dlc-1
T26C12.1
T26E3.9	sra-25
T26H2.9	nhr-79
T27A10.7	cgr-1
T27D12.2	clh-1
T27E4.3	hsp-16.48
T27E4.8	hsp-16.1
T27E9.4	kel-3
T27E9.7	abcf-2
T27F2.4	zip-10
T27F6.5	pars-2
T27F6.6
T27F7.3	eif-1
T28B8.2	ins-18
T28C6.7
T28D9.1
T28F3.3	hke-4.1
VF11C1L.1	ppk-3
VW02B12L.1	vha-6
VZK822L.1	fat-6
W01A11.1
W01A11.3	unc-83
W01B11.2	sulp-6
W01F3.1
W01G7.1	daf-5
W01G7.4
W02A11.3	toe-4
W02A2.1	fat-2
W02B12.10
W02B12.3	rsp-1
W02B12.9	mfn-1
W02C12.3	hlh-30
W02D3.7	lbp-5
W02D7.7	sel-9
W03F8.5	lam-1
W03F9.1
W03F9.10
W03G9.4	app-1
W04B5.5
W04C9.1	haf-4
W04D2.3	inx-11
W04E12.8	clec-50
W04G3.5
W04G3.6	sulp-7
W05E10.4	tre-3
W05H5.7	sre-32
W06B3.2	sma-5
W06D12.3	fat-5
W06D4.1	hgo-1
W06H3.3	ctps-1
W07A8.4	srxa-3
W07A8.5	srxa-6
W07G1.2	sre-44
W07G1.6	sre-43
W08D2.4	fat-3
W08D2.7	mtr-4
W08E3.3	ola-1
W08F4.3
W08G11.4	pptr-1
W09B6.1	pod-2
W09C5.1
W09C5.6	rpl-31
W09D6.6
W09G12.4	dsl-1
W09H1.5	mecr-1
W10C8.2	pop-1
W10G6.2	sgk-1
Y104H12A.1	nhr-41
Y106G6E.5	ced-12
Y106G6H.1
Y113G7B.17	prmt-1
Y116A8A.9	map-2
Y116A8C.12	arf-6
Y116A8C.33
Y116A8C.35	uaf-2
Y17G7B.5	mcm-2
Y17G7B.9	cyn-16
Y18D10A.13	pad-1
Y22F5A.4	lys-1
Y25C1A.13
Y25C1A.5	copb-1
Y37D8A.22	epg-3
Y37D8A.9	mrg-1
Y37E11B.5
Y38A10A.5	crt-1
Y38F1A.5	cyd-1
Y39A1A.15	cnt-2
Y39A1C.4	hex-3
Y39D8C.1	abt-4
Y39E4B.1	abce-1
Y40B1A.4	sptf-3
Y41C4A.9
Y43F4A.1
Y43F4B.4	npp-18
Y43F4B.7
Y44A6B.1	srxa-14
Y44A6B.2	srxa-15
Y44E3A.3	trx-4
Y45F10A.6	tbc-9
Y45F3A.3	acdh-11
Y45G12C.10
Y45G12C.2	gst-10
Y47D3B.2	nlp-21
Y47D3B.7	sbp-1
Y48A6A.1	zig-5
Y48A6B.5	exos-1
Y48A6B.8
Y48A6C.5	pha-1
Y48B6A.3	xrn-2
Y48E1B.2
Y49A3A.2	vha-13
Y49E10.20	scav-3
Y52B11A.2
Y53C10A.5
Y53C10A.9	abt-5
Y54E5A.4	npp-4
Y54E5A.7
Y54G11A.2
Y54G11A.7
Y54G9A.3	kqt-3
Y55D9A.2
Y56A3A.13	nft-1
Y56A3A.18
Y56A3A.19
Y57A10B.4	sre-42
Y57A10C.3	sre-27
Y57A10C.4	sre-26
Y57A10C.5	sre-25
Y57G11C.11	coq-3
Y57G11C.20
Y57G11C.24	eps-8
Y57G7A.10	emc-2
Y59C2A.2
Y59C2A.2
Y66A7A.5	ceh-91
Y66H1B.4	spl-1
Y69E1A.7	aqp-3
Y6G8.1	srz-45
Y70C5C.6	nhr-112
Y71H10B.1
Y75B8A.4
Y75B8A.7
Y76A2A.2	cua-1
ZC101.2	unc-52
ZC116.3
ZC13.1
ZC204.12
ZC204.2	duxl-1
ZC247.3	lin-11
ZC317.1
ZC328.3
ZC373.5
ZC395.8	ztf-8
ZC404.9	gck-2
ZC412.1	npr-13
ZC416.6
ZC506.3	pssy-1
ZC53.7	rgs-9
ZK1010.1	ubq-2
ZK1098.10	unc-16
ZK1098.7	mrps-23
ZK1098.8	mut-7
ZK112.2	ncl-1
ZK1127.5
ZK1193.5	dve-1
ZK1248.14	fzo-1
ZK1251.2	ins-7
ZK1290.8	wrt-10
ZK1320.3
ZK154.7	adm-4
ZK177.8
ZK265.1	kri-1
ZK287.1
ZK287.2	sulp-8
ZK353.6	lap-1
ZK370.4
ZK370.5	pdhk-2
ZK381.5	prkl-1
ZK384.3	asp-18
ZK430.2	tag-231
ZK455.1
ZK455.7	pgp-3
ZK484.2	haf-9
ZK512.2
ZK512.6	eat-4
ZK520.4	cul-2
ZK524.3	lars-2
ZK524.3	lars-2
ZK550.2
ZK593.1	pyk-2
ZK6.7	lipl-5
ZK632.12
ZK632.13	lin-52
ZK632.3	riok-3
ZK632.4
ZK637.10	trxr-2
ZK637.5	asna-1
ZK637.8	unc-32
ZK652.1	snr-5
ZK652.2	tomm-7
ZK652.5	ceh-23
ZK652.8
ZK666.6	clec-60
ZK675.2	rev-1
ZK688.2	best-24
ZK688.8	gly-3
ZK697.4	sri-27
ZK697.7	srab-25
ZK721.1	chup-1
ZK792.1
ZK792.3	inx-9
ZK792.4
ZK809.4	ent-1
ZK822.5
ZK829.4	gdh-1
ZK829.7
ZK856.1	cul-5
ZK856.8
ZK858.6
ZK896.8	gcy-18
ZK909.2	kin-1
ZK970.2	clpp-1
