# Supplementary material for: The Evolutionarily Conserved Mediator Subunit MDT-15/MED15 Links Protective Innate Immune Responses and Xenobiotic Detoxification
Source: PLoS Pathog. 2014 May 29;10(5):e1004143. doi: 10.1371/journal.ppat.1004143 (PMC4038581; doi:10.1371/journal.ppat.1004143)
Supplement: Table S2 — Relative expression of the 118 genes in the nCounter Gene Expression Analysis. Nanostring nCoutner Gene Expression Analysis data for (A) N2 wild-type and pmk-(km25), and (B) Vector control (L4440) and mdt-15(RNAi), each exposed to DMSO or RPW-24, are presented. Expression values are the average of two independent replicates each of which was normalized to three control genes and are presented as the value relative to the average expression of the indicated gene in the baseline condition [N2 animals (A) or vector control (L4440) animals (B) exposed to DMSO]. p values for the comparison of the indicated conditions are presented. (XLSX) [file ppat.1004143.s008.xlsx]

## Sheet: A. N2 v. pmk-1(km25)
Table S2. Relative Expression of the 118 Genes in the nCounter Gene Expression Analysis.
Gene ID	Gene Name	N2 DMSO Relative Expression	N2 RPW-24 Relative Expression	p value (Column C v D)	pmk-1(km25) DMSO Relative Expression	pmk-1(km25) RPW-24 Relative Expression	p value (Column D v G) *Repoted in Figures 2 or 6	N2 RPW-24 v. DMSO	pmk-1(km25) RPW-24 v DMSO	Ratio of induction in N2 v. pmk-1(km25)	p value (Column J v I)		p value key
													Black Bold Text	p<0.05 for RPW-24 vs. DMSO in N2 animals (column E)
FIGURE 2: RPW-24-induced immune genes													Blue Bold Text	p<0.05 for reduction of absolute expression in pmk-1(km25) vs N2, each exposed to RPW-24 (column H)
C32H11.1		1	2610.4	0.0151988	1.35469	26.6576	0.0154983	2610.4	19.678	132.656	0.239014		Red Bold Text	Genes are highlighted only if: (1) The reduction of RPW-24-mediated induction in N2 versus pmk-1(km25) animals was greater than 2-fold (from column K), AND
F35E12.5		1	690.461	0.0226392	0.187261	2.8899	0.0227597	690.461	15.4325	44.7408	0.00507849			(2) p value for this difference was less than 0.05 (from column L).
F08G5.6		1	680.696	0.00329185	0.13714	7.45243	0.00335515	680.696	54.3416	12.5262	0.00271811
F49F1.7		1	157.298	0.0146404	0.617006	6.40198	0.0157193	157.298	10.3759	15.16	0.0886162
F49F1.1		1	50.1172	0.0140108	0.178801	8.23614	0.0193877	50.1172	46.063	1.08801	0.70066
F55G11.2		1	30.6492	0.0149925	0.721202	2.09682	0.0159949	30.6492	2.9074	10.5418	0.207791
F49F1.6		1	13.3929	0.0145688	0.760962	1.26676	0.0153984	13.3929	1.66468	8.04533	0.0216861
F54B8.4		1	14.034	0.000609708	1.68469	9.8044	0.0294526	14.034	5.8197	2.41147	0.0622016
F56D6.2	clec-67	1	11.4846	0.000318513	0.116694	0.184105	0.000275119	11.4846	1.57768	7.27943	0.362702
C31A11.5	oac-6	1	10.575	0.024463	0.531317	1.76978	0.0282941	10.575	3.33094	3.17478	0.0115536
T24B8.5		1	7.04059	0.00231204	0.0669508	0.0765687	0.000672264	7.04059	1.14366	6.15621	0.0537383
Y22F5A.5	lys-2	1	5.09573	0.0104842	0.0875333	0.273406	0.00641271	5.09573	3.12346	1.63144	0.0890341
F55G11.6		1	4.14249	0.00590794	1.06837	1.93227	0.0296582	4.14249	1.80861	2.29043	0.279215
F59A7.1	clec-206	1	148.083	0.0111726	0.463194	68.731	0.0471407	148.083	148.385	0.997962	0.983275
C29F7.2		1	108.873	0.00321623	2.09572	90.1558	0.118763	108.873	43.0191	2.5308	0.0030491
K05B2.4		1	27.1266	0.0298269	0.809987	20.3385	0.286423	27.1266	25.1096	1.08033	0.711693
F35E8.11	cdr-1	1	21.0249	0.0135768	1.44018	20.209	0.82247	21.0249	14.0322	1.49833	0.0698725
T28C12.4		1	6.35765	0.0243157	1.35763	8.05635	0.290882	6.35765	5.93413	1.07137	0.00128663
B0024.4		1	8.51014	0.0247614	3.66761	17.4413	0.108134	8.51014	4.7555	1.78954	0.0685268
Y38E10A.15	nspe-7	1	8.43589	0.019508	4.42756	19.5593	0.0532468	8.43589	4.41763	1.9096	0.0193422
C02A12.4	lys-7	1	6.918	0.0023006	0.703307	5.38489	0.348714	6.918	7.65653	0.903542	0.875674
F11D11.3		1	5.61058	0.0412468	0.915064	3.33654	0.162363	5.61058	3.64623	1.53873	0.834008
F38E11.1	hsp-12.3	1	4.87246	0.0394403	1.57275	2.26683	0.0724827	4.87246	1.44132	3.38056	0.0326022
Y46G5A.20		1	4.53586	0.00692467	5.63187	30.7902	0.00967821	4.53586	5.46713	0.829659	0.181086
Y46C8AL.4	clec-71	1	4.50661	0.0564804	1.32247	2.92775	0.171394	4.50661	2.21386	2.03564	0.258178
R10E8.3		1	5.75159	0.00755042	4.34713	7.26433	0.109811	5.75159	1.67106	3.44188	0.37112
T19C9.8		1	4.75881	0.00129486	7.1998	48.8871	0.000424725	4.75881	6.79007	0.700849	0.158045
FIGURE 6: RPW-24-induced detoxification genes
H23N18.3	ugt-8	1	427.754	0.00983081	1.12864	262.08	0.0774482	427.754	232.209	1.84211	0.307911
K11G9.6	mtl-1	1	184.041	0.00631537	7.49415	288.709	0.138053	184.041	38.5246	4.77723	0.030102
K07C6.3	cyp-35B2	1	104.442	0.0133911	1.10232	97.9459	0.683336	104.442	88.8546	1.17543	0.789269
K09D9.2	cyp-35A3	1	92.8209	0.00948117	0.76633	48.9544	0.0551905	92.8209	63.8817	1.45301	0.57847
C06B3.3	cyp-35C1	1	70.345	0.00201611	0.994784	99.2173	0.0133435	70.345	99.7375	0.705301	0.0175245
ZC443.6	ugt-16	1	59.0388	0.011056	2.04235	66.4309	0.511654	59.0388	32.5268	1.81508	0.0390774
ZK697.6	gst-21	1	58.3924	0.000551284	0.611647	67.9792	0.089753	58.3924	111.141	0.525389	0.0323689
R03D7.6	gst-5	1	50.4237	0.008787	1.86028	121.332	0.026936	50.4237	65.222	0.773108	0.138612
R08H2.1	dhs-23	1	40.527	0.00116781	1.24325	28.0983	0.0918603	40.527	22.6006	1.79318	0.207451
H23N18.1	ugt-13	1	20.7455	0.0361838	1.25234	23.5766	0.621987	20.7455	18.8261	1.10196	0.580568
T19H12.1	ugt-9	1	20.5653	0.0163418	1.13709	13.9117	0.159427	20.5653	12.2345	1.68093	0.136654
C03G6.15	cyp-35A2	1	17.7675	0.00524897	1.32698	19.5661	0.399902	17.7675	14.7448	1.205	0.0225509
K07G6.4	cyp-35B1	1	6.42804	0.00420936	0.128557	4.0062	0.0204187	6.42804	31.1629	0.206272	0.0245005
OTHER GENES IN NANOSTRING CODESET
T28H10.3		1	3.57361	0.0517162	2.53331	11.712	0.0518316	3.57361	4.62318	0.772976	0.103145
C06B3.7		1	3.35284	0.340474	2.81322	2.99375	0.907357	3.35284	1.06417	3.15066	0.0362791
ZK1037.5	nhr-247	1	3.01048	0.188897	1.74053	3.04271	0.986676	3.01048	1.74815	1.72209	0.286316
K10G4.3		1	2.98348	0.0532617	1.03954	2.4362	0.454305	2.98348	2.34353	1.27307	0.239582
F44E5.5		1	2.98121	0.0784019	2.8349	4.88808	0.146284	2.98121	1.72425	1.72899	0.0175687
C32H11.3		1	2.89017	0.0474925	0.466978	2.13927	0.39648	2.89017	4.58109	0.63089	0.589181
K12G11.4	sodh-2	1	2.87941	0.0094635	0.770528	0.909009	0.000281669	2.87941	1.17972	2.44075	0.0871011
T05A10.5	scl-22	1	2.86288	0.0037307	1.40873	2	0.063143	2.86288	1.41971	2.01652	0.136907
C25E10.2	cyp-33B1	1	2.78149	0.0438119	0.96657	2.26793	0.127076	2.78149	2.34637	1.18545	0.539806
F28B4.3		1	2.77843	0.0333865	1.18636	2.04619	0.179246	2.77843	1.72477	1.6109	0.00566031
F38E11.2	hsp-12.6	1	2.75602	0.119497	1.9061	2.0935	0.499526	2.75602	1.09832	2.50931	0.0820207
F52F10.4	oac-32	1	2.64236	0.0624385	0.874321	1.85144	0.0101871	2.64236	2.11757	1.24783	0.540731
K08D8.5		1	2.6394	0.0459225	0.239485	0.341143	0.0158232	2.6394	1.42449	1.85288	0.0840437
T24E12.5		1	2.52567	0.164202	1.39249	1.66406	0.323857	2.52567	1.19503	2.11348	0.00522751
C12C8.1	hsp-70	1	2.49892	0.0630323	1.42391	2.20065	0.0960612	2.49892	1.5455	1.6169	0.368073
F45D3.4		1	2.48555	0.0369612	2.53994	4.7195	0.0495868	2.48555	1.85811	1.33767	0.0399838
C32H11.12		1	2.43265	0.0541073	0.0448467	0.037729	0.0166106	2.43265	0.84129	2.89157	0.00876253
F01D5.5		1	2.41786	0.0139218	0.623796	0.564697	0.0113586	2.41786	0.905259	2.6709	0.519162
F14F9.3		1	2.38559	0.064802	4.34383	12.7809	0.0110493	2.38559	2.94231	0.81079	0.815168
C34G6.4	pgp-2	1	2.34119	0.0370373	1.48677	2.85514	0.29015	2.34119	1.92037	1.21913	0.131421
T21E8.1	pgp-6	1	2.33394	0.0266681	0.994793	1.51291	0.0956274	2.33394	1.52083	1.53465	0.0704752
F22H10.2		1	2.31364	0.0379658	2.36388	7.75639	0.0278246	2.31364	3.28122	0.705115	0.0263889
Y46H3A.3	hsp-16.2	1	2.26869	0.0663325	2.56924	11.0918	0.0141542	2.26869	4.31718	0.525504	0.0791785
T19D12.3		1	2.24251	0.297758	1.18862	3.6853	0.416626	2.24251	3.10048	0.723281	0.227509
C49G7.5	irg-2	1	2.21338	0.0430606	4.17968	5.91925	0.00454885	2.21338	1.4162	1.5629	0.224223
T24C4.4		1	2.15819	0.0304168	1.53608	7.43472	0.00149661	2.15819	4.84006	0.4459	0.0327567
Y22D7AR.9	fbxa-74	1	2.06356	0.00397179	1.07075	1.78281	0.463936	2.06356	1.66501	1.23937	0.295881
C37C3.10		1	2.02141	0.442333	1.14641	2.66782	0.658105	2.02141	2.32711	0.868635	0.643289
Y46H3A.2	hsp-16.41	1	1.98789	0.115034	3.41344	15.819	0.0619184	1.98789	4.63433	0.428949	0.198935
C08A9.1	sod-3	1	1.94219	0.216624	1.67223	2.42396	0.508759	1.94219	1.44953	1.33987	0.336686
K08C7.5	fmo-2	1	1.88683	0.294144	1.31653	2.3015	0.340503	1.88683	1.74815	1.07933	0.711643
Y38E10A.5	clec-4	1	1.87137	0.141458	0.609798	1.34585	0.284421	1.87137	2.20704	0.847909	0.666408
M176.1	arrd-3	1	1.83559	0.184221	2.41054	4.83704	0.0740852	1.83559	2.00662	0.914767	0.656381
R11A5.3		1	1.82138	0.197622	1.13173	1.24361	0.325164	1.82138	1.09886	1.65752	0.157876
Y51B9A.8		1	1.81585	0.37754	3.84475	4.58137	0.170338	1.81585	1.19159	1.52388	0.786716
T27F6.8		1	1.7491	0.070889	1.05478	1.58954	0.521498	1.7491	1.50698	1.16067	0.471356
F08F8.5	numr-1	1	1.74439	0.0732151	4.7467	8.61221	0.0309408	1.74439	1.81436	0.961439	0.702214
F28F8.2	acs-2	1	1.72274	0.153272	1.22391	2.2713	0.362263	1.72274	1.85578	0.928311	0.373651
C49C8.4	cyp-33E1	1	1.70267	0.0374141	1.65796	2.65007	0.0450461	1.70267	1.59839	1.06524	0.607804
K09A9.1	nipi-3	1	1.69805	0.228814	1.47918	3.05549	0.117371	1.69805	2.06566	0.822035	0.0685681
C07G3.2	irg-1	1	1.69707	0.0278316	0.872291	1.7369	0.908434	1.69707	1.99119	0.852292	0.540477
F22B5.4		1	1.62919	0.41119	0.683544	1.78704	0.829977	1.62919	2.61438	0.623165	0.614092
F35G2.4	phy-2	1	1.62686	0.156747	1.26163	1.66855	0.908197	1.62686	1.32254	1.23011	0.312038
C17H12.8		1	1.56663	0.0740735	0.0358463	0.0319371	0.00473049	1.56663	0.890945	1.7584	0.111813
F49H6.13		1	1.56071	0.357319	0.321965	2.58117	0.562349	1.56071	8.01695	0.194676	0.330804
F08H9.4		1	1.52043	0.627829	1.19584	0.848497	0.5665	1.52043	0.709542	2.14283	0.438229
C15F1.7	sod-1	1	1.48097	0.0262399	1.0751	1.36722	0.320301	1.48097	1.27172	1.16455	0.0252722
K10D11.2		1	1.48094	0.608331	0.854826	1.61314	0.880067	1.48094	1.8871	0.784772	0.85601
C15H9.6	hsp-3	1	1.47297	0.212304	0.91705	1.45615	0.964184	1.47297	1.58786	0.927642	0.444296
F47G4.3	gpdh-1	1	1.45004	0.148592	1.13734	1.42522	0.919261	1.45004	1.25312	1.15715	0.124515
W02D9.10		1	1.43415	0.251118	0.893747	1.6753	0.606926	1.43415	1.87447	0.765096	0.587704
F21F8.3	asp-5	1	1.4313	0.0663051	0.842572	0.710298	0.0209895	1.4313	0.843012	1.69784	0.00189096
C09H5.2		1	1.42368	0.198184	0.207069	0.380347	0.0127093	1.42368	1.83682	0.775081	0.262916
Y38A10A.5	crt-1	1	1.39534	0.0939086	0.892002	1.3762	0.924152	1.39534	1.54282	0.904406	0.310072
F21F8.7	asp-6	1	1.37413	0.271825	0.906206	0.589226	0.0572455	1.37413	0.650212	2.11336	0.00432938
T22B7.3		1	1.32481	0.521219	0.277267	0.951658	0.442116	1.32481	3.43228	0.385986	0.273906
F59B10.4		1	1.24601	0.462199	1.6927	2.09866	0.140999	1.24601	1.23983	1.00498	0.775911
F26A3.4		1	1.23312	0.499396	2.34908	2.86152	0.029761	1.23312	1.21815	1.01229	0.501818
C02B4.2	nhr-17	1	1.13965	0.481817	0.757836	0.876291	0.32945	1.13965	1.15631	0.985597	0.944015
Y56A3A.33		1	1.13911	0.387228	0.743953	0.866908	0.17334	1.13911	1.16527	0.977552	0.865953
Y58A7A.5		1	1.13215	0.701724	1.10302	1.0855	0.846652	1.13215	0.984121	1.15042	0.415278
T27E4.3	hsp-16.48	1	1.08832	0.784393	2.43161	6.80469	0.0173833	1.08832	2.79843	0.388903	0.00307173
C14F5.1	dct-1	1	1.08829	0.79007	0.943926	1.50219	0.167393	1.08829	1.59142	0.683844	0.113351
T27E4.8	hsp-16.1	1	1.08621	0.719201	2.51335	6.1501	0.00546264	1.08621	2.44697	0.443899	0.00552617
ZC376.7	atfs-1	1	1.06376	0.40963	0.869765	0.769648	0.0433231	1.06376	0.884891	1.20213	0.146078
H12D21.1	nspa-1	1	1.04343	0.923493	0.481488	1.155	0.808124	1.04343	2.39882	0.434976	0.0194211
C37H5.8	hsp-6	1	1.03841	0.828813	0.899233	0.802344	0.258194	1.03841	0.892254	1.1638	0.0924117
T10H9.4	snb-1	1	1.03028	0.899334	0.960716	1.20387	0.493776	1.03028	1.2531	0.822185	0.0203775
F36A4.7	ama-1	1	0.999744	0.996878	0.869964	0.715237	0.0116327	0.999744	0.822145	1.21602	0.0280674
T04C12.6	act-1	1	0.967094	0.825597	1.19293	1.15356	0.289315	0.967094	0.966993	1.0001	0.91728
C32D5.12		1	0.960029	0.901803	1.72693	1.69955	0.0725727	0.960029	0.984145	0.975496	0.469116
ZK896.5		1	0.945524	0.898293	0.967506	1.05734	0.526875	0.945524	1.09285	0.865187	0.9703
F37B12.2	gcs-1	1	0.945215	0.796414	0.86474	0.767795	0.34586	0.945215	0.887891	1.06456	0.147879
F43E2.8	hsp-4	1	0.908242	0.486559	0.777607	0.701901	0.186058	0.908242	0.902642	1.0062	0.882227
F42A10.4	efk-1	1	0.873681	0.501276	0.831959	0.71086	0.411952	0.873681	0.854442	1.02252	0.65609
Y22D7AL.5	hsp-60	1	0.83652	0.0748365	0.854616	0.673967	0.0694934	0.83652	0.78862	1.06074	0.31111
K08F4.7	gst-4	1	0.746468	0.281684	1.03782	1.06189	0.214007	0.746468	1.02319	0.729549	0.0103227
F53E10.4	irg-3	1	0.571133	0.152443	1.16482	0.477831	0.683302	0.571133	0.410219	1.39226	0.38611

## Sheet: B. L4440 v. mdt-15(RNAi)
Table S2. Relative Expression of the 118 Genes in the nCounter Gene Expression Analysis.
Gene ID	Gene Name	L4440 DMSO Relative Expression	L4440 RPW-24 Relative Expression	p value (Column C v D)	mdt-15(RNAi) DMSO Relative Expression	mdt-15(RNAi) RPW-24 Relative Expression	p value (Column D v G) *Repoted in Figures 2 or 6	L4440 RPW-24 v. DMSO	mdt-15(RNAi) RPW-24 v DMSO	Ratio of induction in L4440 vs mdt-15(RNAi)	p value (Column J v I)		p value key
													Black Bold Text	p<0.05 for RPW-24 vs. DMSO in L4440 animals (column E)
FIGURE 2: RPW-24-induced immune genes													Blue Bold Text	p<0.05 for reduction of absolute expression in mdt-15(RNAi) vs N2, each exposed to RPW-24 (column H)
C32H11.1		1	4939.86	0.0221791	0.39292	1.24543	0.0221813	4939.86	3.16967	1558.48	0.110767		Red Bold Text	Genes are highlighted only if: (1) The reduction of RPW-24-mediated induction in N2 versus mdt-15(RNAi) animals was greater than 2-fold (from column K), AND
F35E12.5		1	1016.35	0.0370796	0.151463	1.89564	0.0371416	1016.35	12.5155	81.2071	0.00982142			(2) p value for this difference was less than 0.05 (from column L).
F08G5.6		1	442.668	0.00793293	0.165924	0.348499	0.00790989	442.668	2.10036	210.759	0.00321098
F49F1.7		1	136.959	0.0206073	1.24681	0.455276	0.0204487	136.959	0.365153	375.074	0.00806966
F49F1.1		1	29.8301	0.0312185	0.0216439	0.0690185	0.0293772	29.8301	3.18882	9.35459	0.0194029
F55G11.2		1	40.9287	0.0370166	1.38777	3.02062	0.0411953	40.9287	2.17661	18.8039	0.000591502
F49F1.6		1	15.9169	0.0141867	1.31293	2.70518	0.0210089	15.9169	2.06041	7.72509	0.00497733
F54B8.4		1	16.7508	0.00114543	3.42506	24.4815	0.0316767	16.7508	7.14774	2.34351	0.0518777
F56D6.2	clec-67	1	6.638	0.0134295	1.26589	3.75949	0.126187	6.638	2.96984	2.23514	0.0520573
C31A11.5	oac-6	1	19.8233	0.0135644	0.109412	0.258986	0.0125881	19.8233	2.36707	8.37461	0.0090595
T24B8.5		1	3.04825	0.0314727	0.00360955	0.00465557	0.0143277	3.04825	1.28979	2.36337	0.0788915
Y22F5A.5	lys-2	1	4.26395	0.032176	0.443875	0.470786	0.0248619	4.26395	1.06063	4.02022	0.0068096
F55G11.6		1	3.46696	0.145689	1.63278	4.8831	0.624244	3.46696	2.99066	1.15926	0.452934
F59A7.1	clec-206	1	111.448	0.00877052	0.36803	2.54647	0.00909793	111.448	6.91919	16.1071	0.0148098
C29F7.2		1	123.754	0.00499436	0.298196	2.01019	0.00507964	123.754	6.74115	18.358	0.0432246
K05B2.4		1	53.2708	0.0211092	0.553089	1.36034	0.0216004	53.2708	2.45953	21.6589	0.0505588
F35E8.11	cdr-1	1	23.8073	0.0117108	0.0574983	0.453214	0.0111746	23.8073	7.88221	3.02039	0.340713
T28C12.4		1	7.81303	0.0286906	0.376526	1.19394	0.0314234	7.81303	3.17093	2.46396	0.00589808
B0024.4		1	6.33426	0.0493729	38.3411	19.9423	0.0310065	6.33426	0.520128	12.1783	0.186785
Y38E10A.15	nspe-7	1	5.52453	0.00150046	0.523316	7.87716	0.0202865	5.52453	15.0524	0.36702	0.400345
C02A12.4	lys-7	1	4.97091	0.043141	3.2177	3.0484	0.266635	4.97091	0.947385	5.24698	0.00104928
F11D11.3		1	6.6117	0.0247024	3.60372	13.0762	0.0369733	6.6117	3.62854	1.82214	0.34943
F38E11.1	hsp-12.3	1	8.87462	0.0615175	1.08463	1.79092	0.0743513	8.87462	1.65118	5.37471	0.0385666
Y46G5A.20		1	2.65995	0.0723539	8.36948	24.3962	0.0392398	2.65995	2.9149	0.912536	0.636068
Y46C8AL.4	clec-71	1	8.48664	0.0947202	2.21604	6.15033	0.461542	8.48664	2.77538	3.05783	0.00562358
R10E8.3		1	2.02347	0.524246	2.09025	5.91877	0.103728	2.02347	2.83161	0.7146	0.796839
T19C9.8		1	2.47035	0.028195	1.04073	4.44343	0.195656	2.47035	4.26955	0.578598	0.129171
FIGURE 6: RPW-24-induced detoxification genes
H23N18.3	ugt-8	1	508.813	0.0252012	1.97455	9.65681	0.0260595	508.813	4.89064	104.038	0.127352
K11G9.6	mtl-1	1	79.8494	0.00324882	0.217259	12.6249	0.00463771	79.8494	58.1098	1.37411	0.809716
K07C6.3	cyp-35B2	1	99.9283	0.00123853	0.991785	1.13069	0.00125945	99.9283	1.14006	87.6518	0.000158056
K09D9.2	cyp-35A3	1	44.3484	0.00681058	0.0901131	0.301264	0.00650497	44.3484	3.34318	13.2653	0.127738
C06B3.3	cyp-35C1	1	72.546	0.000768736	0.0848603	0.227659	0.000751888	72.546	2.68275	27.0417	0.00106317
ZC443.6	ugt-16	1	53.7151	0.0120404	1.61604	3.19782	0.0131456	53.7151	1.9788	27.1453	0.00133552
ZK697.6	gst-21	1	83.5827	0.00234687	0.640582	10.6233	0.00300439	83.5827	16.5838	5.04003	0.00382846
R03D7.6	gst-5	1	62.2645	0.0116771	1.56771	5.11914	0.0135718	62.2645	3.26536	19.0682	0.00473274
R08H2.1	dhs-23	1	40.7532	0.000204025	0.227319	1.80201	0.000118263	40.7532	7.92723	5.14092	0.312681
H23N18.1	ugt-13	1	24.4322	0.0253861	0.7722	5.27838	0.0394197	24.4322	6.83551	3.57431	0.00097272
T19H12.1	ugt-9	1	23.5641	0.0274153	0.469616	1.87555	0.0297979	23.5641	3.99381	5.90015	0.0623046
C03G6.15	cyp-35A2	1	12.6038	0.00910653	0.0201729	0.141637	0.00779855	12.6038	7.02119	1.79512	0.017204
K07G6.4	cyp-35B1	1	6.32673	0.000454234	0.427747	0.719231	0.000506687	6.32673	1.68144	3.76268	0.00251366
OTHER GENES IN NANOSTRING CODESET
T28H10.3		1	3.27746	0.0741442	7.30316	17.4	0.0925219	3.27746	2.38253	1.37562	0.123131
C06B3.7		1	2.95428	0.338719	1.68343	4.49597	0.632723	2.95428	2.67071	1.10617	0.44767
ZK1037.5	nhr-247	1	3.30629	0.311681	0.977072	0.834803	0.274993	3.30629	0.854392	3.86976	0.0552535
K10G4.3		1	3.95781	0.0804093	4.39238	19.9948	0.0370475	3.95781	4.55216	0.869436	0.231515
F44E5.5		1	2.14831	0.0254325	3.18018	62.7654	0.0154783	2.14831	19.7365	0.10885	0.187242
C32H11.3		1	2.95051	0.035984	1.56035	7.15456	0.11998	2.95051	4.58523	0.64348	0.0684505
K12G11.4	sodh-2	1	4.47631	0.0110755	0.551489	1.53844	0.0361069	4.47631	2.78961	1.60464	0.201922
T05A10.5	scl-22	1	1.38466	0.664337	0.539233	4.5587	0.042174	1.38466	8.45405	0.163787	0.234314
C25E10.2	cyp-33B1	1	7.70791	0.0150655	5.08291	10.7015	0.582589	7.70791	2.1054	3.66103	0.00836458
F28B4.3		1	3.52121	0.0342949	0.666843	0.842238	0.0354185	3.52121	1.26302	2.78792	0.00822951
F38E11.2	hsp-12.6	1	1.75933	0.234198	2.30462	5.84784	0.0530304	1.75933	2.53744	0.693345	0.283469
F52F10.4	oac-32	1	4.84579	0.0580859	2.28458	6.66985	0.353129	4.84579	2.91951	1.6598	0.342006
K08D8.5		1	2.27563	0.135533	0.501758	2.26059	0.989677	2.27563	4.50533	0.505098	0.194171
T24E12.5		1	2.30725	0.0502214	6.04907	13.0514	0.0850113	2.30725	2.15758	1.06937	0.639943
C12C8.1	hsp-70	1	2.68135	0.119503	4.0474	9.35413	0.0059908	2.68135	2.31114	1.16018	0.449568
F45D3.4		1	3.38819	0.0352634	0.690679	7.95066	0.0323052	3.38819	11.5114	0.294334	0.00382306
C32H11.12		1	1.85494	0.117	0.635642	1.4061	0.418567	1.85494	2.2121	0.838541	0.142434
F01D5.5		1	3.00338	0.174026	1.09211	5.53976	0.115749	3.00338	5.07253	0.592086	0.0061882
F14F9.3		1	2.1574	0.0524563	7.42825	37.9605	0.00583511	2.1574	5.11029	0.422167	0.259421
C34G6.4	pgp-2	1	3.13578	0.0272728	0.76017	1.45894	0.0460527	3.13578	1.91922	1.63388	0.00152841
T21E8.1	pgp-6	1	2.09883	0.0291318	0.792249	2.20952	0.498799	2.09883	2.78892	0.752561	0.352069
F22H10.2		1	2.35907	0.0606479	5.29676	7.71636	0.0974653	2.35907	1.45681	1.61934	0.0443948
Y46H3A.3	hsp-16.2	1	1.9759	0.158533	10.8544	66.4591	0.00398232	1.9759	6.1228	0.322713	0.0398465
T19D12.3		1	5.29895	0.182815	0.678863	1.77773	0.242429	5.29895	2.61869	2.02351	0.517993
C49G7.5	irg-2	1	1.83256	0.0767211	5.59465	15.3765	0.0074365	1.83256	2.74844	0.666766	0.185868
T24C4.4		1	3.03019	0.017039	9.95123	12.32	0.0545803	3.03019	1.23804	2.44758	0.0259016
Y22D7AR.9	fbxa-74	1	2.1869	0.058389	2.26101	6.18636	0.0620817	2.1869	2.73611	0.799272	0.182727
C37C3.10		1	1.26517	0.796843	7.00887	10.3193	0.0376739	1.26517	1.47232	0.859303	0.436119
Y46H3A.2	hsp-16.41	1	1.53384	0.286247	10.9722	74.3492	0.00633253	1.53384	6.77613	0.226359	0.00733924
C08A9.1	sod-3	1	1.85	0.219626	0.858727	0.852182	0.136424	1.85	0.992378	1.86421	0.0573651
K08C7.5	fmo-2	1	2.18427	0.0479715	0.196585	0.511517	0.0189615	2.18427	2.60202	0.839453	0.590068
Y38E10A.5	clec-4	1	1.10005	0.588432	0.21934	0.15152	0.0112634	1.10005	0.690802	1.59243	0.152774
M176.1	arrd-3	1	3.44521	0.0707085	4.74334	13.4334	0.00572325	3.44521	2.83205	1.21651	0.412047
R11A5.3		1	1.59708	0.0857591	1.98411	2.39216	0.0921054	1.59708	1.20566	1.32465	0.172782
Y51B9A.8		1	2.16979	0.408819	2.94669	10.8776	0.0147782	2.16979	3.69146	0.587788	0.714437
T27F6.8		1	1.58598	0.202682	0.516915	1.34854	0.628799	1.58598	2.60883	0.60793	0.295517
F08F8.5	numr-1	1	1.85439	0.0160327	2.00119	99.5144	0.0284321	1.85439	49.7275	0.0372911	0.249364
F28F8.2	acs-2	1	0.847524	0.470603	0.0503107	0.0863755	0.0395019	0.847524	1.71684	0.493653	0.0934838
C49C8.4	cyp-33E1	1	1.68659	0.0694891	0.87518	2.1334	0.447625	1.68659	2.43768	0.691885	0.0161362
K09A9.1	nipi-3	1	1.87726	0.0794123	2.81498	9.62985	0.0445283	1.87726	3.42093	0.548755	0.0294641
C07G3.2	irg-1	1	1.63854	0.176212	5.29553	16.7801	0.0593978	1.63854	3.16872	0.517097	0.0213944
F22B5.4		1	2.0884	0.18484	2.93591	13.3492	0.00135252	2.0884	4.54686	0.459306	0.381735
F35G2.4	phy-2	1	1.72954	0.0980413	1.5848	1.64535	0.797915	1.72954	1.03821	1.66589	0.0815636
C17H12.8		1	1.02499	0.880169	1.47928	7.59956	0.0698658	1.02499	5.13734	0.199517	0.00352999
F49H6.13		1	1.75631	0.490885	7.91218	20.0362	0.258846	1.75631	2.53233	0.693557	0.720002
F08H9.4		1	2.46524	0.315076	1.00687	2.89208	0.727545	2.46524	2.87234	0.858268	0.517826
C15F1.7	sod-1	1	1.37277	0.151501	0.510857	0.520095	0.0353852	1.37277	1.01808	1.34838	0.0316145
K10D11.2		1	2.37342	0.382091	1.57342	5.96582	0.209438	2.37342	3.79163	0.625962	0.0311377
C15H9.6	hsp-3	1	1.38959	0.374101	3.13692	7.1699	0.0677571	1.38959	2.28565	0.607964	0.00565284
F47G4.3	gpdh-1	1	1.11544	0.62162	0.0530675	0.138098	0.038236	1.11544	2.60231	0.428636	0.276414
W02D9.10		1	1.16296	0.452776	2.11013	9.80775	0.00214182	1.16296	4.64793	0.25021	0.101683
F21F8.3	asp-5	1	2.41669	0.0290643	0.31311	1.70809	0.240313	2.41669	5.45525	0.443002	0.0406515
C09H5.2		1	1.62402	0.145703	3.17698	2.97695	0.196298	1.62402	0.937038	1.73314	0.140479
Y38A10A.5	crt-1	1	1.25149	0.366924	2.51259	8.4062	0.0248186	1.25149	3.34563	0.374068	0.000572343
F21F8.7	asp-6	1	2.46476	0.0818017	1.14883	4.52677	0.278783	2.46476	3.94032	0.625523	0.0528415
T22B7.3		1	1.50567	0.463057	3.28171	2.06943	0.43888	1.50567	0.630594	2.38771	0.338554
F59B10.4		1	2.50734	0.0263419	2.24379	6.5553	0.00695151	2.50734	2.92153	0.858227	0.736425
F26A3.4		1	1.43657	0.103581	1.31348	1.95114	0.0712317	1.43657	1.48547	0.967077	0.492232
C02B4.2	nhr-17	1	0.962568	0.86669	0.767966	1.00241	0.923048	0.962568	1.30528	0.737441	0.150386
Y56A3A.33		1	1.1457	0.669836	1.40391	2.97676	0.0484464	1.1457	2.12033	0.540341	0.0156605
Y58A7A.5		1	1.79131	0.298259	0.768961	6.07963	0.168177	1.79131	7.90629	0.226567	0.233436
T27E4.3	hsp-16.48	1	1.32522	0.268272	8.39325	32.6066	0.000559995	1.32522	3.88486	0.341124	0.0938569
C14F5.1	dct-1	1	1.29203	0.523674	1.76053	5.77581	0.0881259	1.29203	3.28072	0.393824	0.0316768
T27E4.8	hsp-16.1	1	1.47984	0.090395	10.7121	51.1354	0.00129982	1.47984	4.77359	0.310006	0.0634823
ZC376.7	atfs-1	1	0.94048	0.776789	1.00194	0.602167	0.160338	0.94048	0.601	1.56486	0.0198611
H12D21.1	nspa-1	1	0.399309	0.0171871	2.6367	8.27788	0.00604701	0.399309	3.13948	0.127189	0.00974744
C37H5.8	hsp-6	1	0.866695	0.620942	1.21727	0.666442	0.403864	0.866695	0.547489	1.58304	0.0125918
T10H9.4	snb-1	1	1.04666	0.896624	1.1409	1.79203	0.19192	1.04666	1.57073	0.666352	0.0218968
F36A4.7	ama-1	1	0.896007	0.497391	0.725492	0.674582	0.150259	0.896007	0.929827	0.963628	0.663807
T04C12.6	act-1	1	1.06228	0.755691	1.20636	0.836407	0.459799	1.06228	0.693333	1.53213	0.0517902
C32D5.12		1	1.35963	0.288815	1.22518	1.21805	0.784311	1.35963	0.994175	1.36759	0.167246
ZK896.5		1	1.26382	0.653802	8.28883	16.6746	0.134864	1.26382	2.01169	0.628237	0.423203
F37B12.2	gcs-1	1	0.931364	0.798953	0.720496	0.600929	0.219089	0.931364	0.83405	1.11668	0.32845
F43E2.8	hsp-4	1	0.902367	0.684079	2.19267	4.37006	0.0220607	0.902367	1.99303	0.452761	0.0153983
F42A10.4	efk-1	1	0.860785	0.680896	0.787569	0.728193	0.620526	0.860785	0.924608	0.930972	0.351362
Y22D7AL.5	hsp-60	1	0.802773	0.316345	0.468334	0.258341	0.0380364	0.802773	0.551617	1.45531	0.027534
K08F4.7	gst-4	1	0.559838	0.0533647	0.101565	0.088191	0.048165	0.559838	0.868324	0.644734	0.419761
F53E10.4	irg-3	1	1.1571	0.675577	2.21017	4.86643	0.0887152	1.1571	2.20183	0.525518	0.0638325
