# Supplementary material for: The Evolutionarily Conserved Mediator Subunit MDT-15/MED15 Links Protective Innate Immune Responses and Xenobiotic Detoxification
Source: PLoS Pathog. 2014 May 29;10(5):e1004143. doi: 10.1371/journal.ppat.1004143 (PMC4038581; doi:10.1371/journal.ppat.1004143)
Supplement: Table S3 — Samples sizes for the assays. (XLSX) [file ppat.1004143.s009.xlsx]

## Sheet: Sheet1
Table S3. Samples Sizes for the Assays.
Figure	Genotype	Condition	Sample Size (n)
5	N2	P. aeruginosa	99
	mdt-15(tm2182)	P. aeruginosa	75
	mdt-15(tm2182);agEx117	P. aeruginosa	117*
	mdt-15(tm2182);agEx116	P. aeruginosa	65*
	mdt-15(tm2182);agEx118	P. aeruginosa	53*
7A	N2	P. aeruginosa WT	116
	N2	P. aeruginosa Δphz	130
	N2	E. coli OP50	93
	mdt-15(tm2182)	P. aeruginosa WT	130
	mdt-15(tm2182)	P. aeruginosa Δphz	115
	mdt-15(tm2182)	E. coli OP50	72
	pmk-1(km25)	P. aeruginosa WT	94
	pmk-1(km25)	P. aeruginosa Δphz	121
	pmk-1(km25)	E. coli OP50	85
7B	L4440	no treatment	117
	L4440	phenazine treated	106
	mdt-15(RNAi)	no treatment	113
	mdt-15(RNAi)	phenazine treated	130
	pmk-1(RNAi)	no treatment	112
	pmk-1(RNAi)	phenazine treated	114
S3A	L4440	DMSO	141
	L4440	RPW-24	146
	mdt-15(RNAi)	DMSO	179
	mdt-15(RNAi)	RPW-24	136
S3B	N2	DMSO	159
	N2	RPW-24	140
	mdt-15(tm2182)	DMSO	103
	mdt-15(tm2182)	RPW-24	108
S3C	L4440	DMSO	108
	L4440	RPW-24	127
	mdt-15(RNAi)	DMSO	149
	mdt-15(RNAi)	RPW-24	168
S4	L4440	DMSO	67
	L4440	RPW-24	70
	pmk-1(RNAi)	DMSO	66
	pmk-1(RNAi)	RPW-24	65
	mdt-15(RNAi)	DMSO	54
	mdt-15(RNAi)	RPW-24	74
S5	N2	DMSO	173
	N2	RPW-24	185
	pmk-1(km25)	DMSO	149
	pmk-1(km25)	RPW-24	137
	mdt-15(tm2182)	DMSO	185
	mdt-15(tm2182)	RPW-24	164
S6A	N2	P. aeruginosa WT	132
	N2	P. aeruginosa Δphz	134
	mdt-15(tm2182)	P. aeruginosa WT	136
	mdt-15(tm2182)	P. aeruginosa Δphz	129
	pmk-1(km25)	P. aeruginosa WT	121
	pmk-1(km25)	P. aeruginosa Δphz	85
S6B	L4440	no treatment	100
	L4440	phenazine treated	107
* animals carrying transgenic array picked based on pmyo-3::cherry expression
